# Supplementary material for: Gene model for the ortholog of Ilp4 in Drosophila grimshawi
Source: bioRxiv. 2025 Sep 6:2025.08.25.672213. Originally published 2025 Aug 27. Preprint. [Version 2] doi: 10.1101/2025.08.25.672213 (PMC12407782; doi:10.1101/2025.08.25.672213)
Supplement: Supplement 1 [file media-1.zip]

Archive with 3 entries (3 files):
- Dgri_Ilp4-PA.gff
- Dgri_Ilp4-PA.pep
- Dgri_Ilp4-PA.fasta
