# Supplementary material for: Gene model for the ortholog of Ilp4 in Drosophila grimshawi
Source: bioRxiv. 2025 Sep 6:2025.08.25.672213. Originally published 2025 Aug 27. Preprint. [Version 2] doi: 10.1101/2025.08.25.672213 (PMC12407782; doi:10.1101/2025.08.25.672213)
Supplement: Supplement 1 [file media-1.zip › Dgri_Ilp4-PA.gff]

track name="CustomModel" description="Custom Gene Model for DgriCAF1" color=200,0,0 visibility=3 group="map" priority=10
scaffold_15110	GEP	CDS	4396085	4396247	.	+	0	gene_id "DgriCAF1_Ilp4"; transcript_id "DgriCAF1_Ilp4-PA";
scaffold_15110	GEP	CDS	4396315	4396508	.	+	2	gene_id "DgriCAF1_Ilp4"; transcript_id "DgriCAF1_Ilp4-PA";
scaffold_15110	GEP	stop_codon	4396509	4396511	.	+	.	gene_id "DgriCAF1_Ilp4"; transcript_id "DgriCAF1_Ilp4-PA";
scaffold_15110	GEP	exon	4396085	4396247	.	+	.	gene_id "DgriCAF1_Ilp4"; transcript_id "DgriCAF1_Ilp4-PA";
scaffold_15110	GEP	exon	4396315	4396508	.	+	.	gene_id "DgriCAF1_Ilp4"; transcript_id "DgriCAF1_Ilp4-PA";
