# Supplementary material for: Gene model for the ortholog of Ilp4 in Drosophila grimshawi
Source: bioRxiv. 2025 Sep 6:2025.08.25.672213. Originally published 2025 Aug 27. Preprint. [Version 2] doi: 10.1101/2025.08.25.672213 (PMC12407782; doi:10.1101/2025.08.25.672213)
Supplement: Supplement 1 [file media-1.zip › Dgri_Ilp4-PA.fasta]

>DgriCAF1_Ilp4-PA_transcript
ATGAGCTTGCGATTCAGTCTATCGCTGCTGCTGATGGTCGCCATGTGGCAGCTGGTGGAG
CAGGTCGAAGGTCGCAAGAAACTGTGCGGAGATGCACTCAACGAGGCCCTTGATCTGATT
TGTGTTAATGGATTCTCACGCAAAATTAAGCGCTCAATCAATTCGGACAGAAGCCCCAGG
ACACCCGAGCAGGCGTTGCGCCACAAGTGGCAACTGTTGGCATTGAGGCAACAACTGGAC
CAGGACACCATCAATGAGGCGGGCAGTGATCGTGAGCTGCGACGTCCGCGTCGAAGGATA
ACCCATGAATGCTGCAATAAAGGCTGCTCCTACGACGACATCCTGGAATATTGCGCT
